# Supplementary material for: Interior design: how plant pathogens optimize their living conditions
Source: New Phytol. 2020 Nov 27;229(5):2514–24. doi: 10.1111/nph.17024 (PMC7898814; doi:10.1111/nph.17024)
Supplement: Supplementary file 1 — Table S1 Effector proteins and their potential abiotic stress targets in plants. Please note: Wiley Blackwell are not responsible for the content or functionality of any Supporting Information supplied by the authors. Any queries (other than missing material) should be directed to the New Phytologist Central Office. [file NPH-229-2514-s001.xlsx]

## Sheet: Title Page
Article: Interior design - how plant pathogens optimise their living conditions
Claudia-Nicole Meisrimler, Claudia Allan, Sophie Eccersall, Richard J Morris
article accepted: 14 October 2020.
Supporting Information Table S1: Effector proteins and their potential abiotic stress targets in plants.

## Sheet: Table S1
	Effector	Pathogen	Interactor	ID Interactor Uniprot	Localisation	Host	Pathway	Potential Abiotic Stress Targeted	Reference
Oomycete effectors	Avrblb2	P. infestans	CaM	K4DI20, P0DH97, P0DH98, Q03509	Plasma membrane	N. benthamiana, A. thaliana	Ca2+ signalling pathway	Ca2+ signalling pathway	Naveed et al., 2019
	BLR05	B. lactucae	LsNAC069	LsNAC069	Endoplasmic Reticulum, Golgi bodies	N. benthamiana, A. thaliana	n.i.	Significantly inhibited the PEG‐induced relocalization of CFP‐LsNAC069ΔNAC to the nucleus	Pelgrom et al., 2019; Meisrimler et al., 2019
	BLR09	B. lactucae	LsNAC069	LsNAC069	Endoplasmic Reticulum	N. benthamiana	n.i.	Significatly inhibited the PEG‐induced relocalization of CFP‐LsNAC069ΔNAC to the nucleus	Pelgrom et al., 2019; Meisrimler et al., 2019
	BLR20	B. lactucae	LsERF093	AtERF4, AtERF8, LsERF093	Cytoplasm, Nucleus	N. benthamiana	Potentially interferes with JA/ET signalling	n.i.	Pelgrom et al., 2019
	HaRxL106	H. arabidopsis	RCD1	Q8RY59	Nucleus	A. thaliana, N. benthamiana	Suppresses transcriptional activation of salicylic acid (SA)‐induced defense genes	Alters light‐regulated developmental processes.	Wirthmueller et al. 2018
	PsAvh238	P. sojae	GmACSs	P31531	Nucleus and cytoplasm	G. max	ET pathway		Yang et al., 2019
	Pi03192	P. infestans	StNTP1, StNTP2	StNTP1, StNTP2	Endoplasmic Reticulum	N. benthamiana, A. thaliana, S. tuberosum	n.i.	Could potentially promote SA-independent activation of defences, including up-regulation of PR genes, upon cold treatment.	McLellan et al., 2013
	RxL44	H. arabidopsis	MED19a	Q9FMP0	Nucleoplasm, nucleolus	A. thaliana	Reduced SA-regulated gene expression, JA/ET signalling is elevated	n.i.	Caillaud et al., 2013
	RxLR48	P. capsici	NPR1	P93002	Nucleus, cytoplasm	N. benthamiana, A. thaliana	Suppresses SA signaling by targeting the central regulator NPR1	n.i.	Li et al., 2019
	SFI5	P. infestans	CaM	SlCaM6	Plasma membrane	N. benthamiana, S. lycopersicum	Ca2+ signalling pathway	n.i.	Zheng et al., 2018
Fungal effectors	Fusicoccin	F. amygdali	H+‐ATPase/14‐3‐3 complex	Q9S9H1	Plasma membrane	Z. mays	n.i.	Can induce stomatal opening	Camoni et al., 2018
	PNPi	P. striiformis f. sp. Tritici	NPR1	P93002	Nucleus	N. benthamiana, T. turgidum	Reduced induction of PR genes	Potentially targeting NPR1 for conditioning of the plant cell for pathogens by using osmotic stress adaptation processes	Wang et al., 2016
	Pst_12806	P striiformis	TaISP	AAM88439	Chloroplast	N. benthamiana, wheat cultivar Suwon 11	Chloroplast function- binding of Pst_12806 to TaISP impaires photosynthesis and reduced ROS accumulation, which may affect the function of the Cyt b6/f complex in the electron transport chain	Chloroplast function- perturbs photosynthesis	Xu et al., 2019
	ToxA	P. tritici-repentis	ToxABP1, Thf1	A0A678T8Q6	Chloroplast	T. aestivum, A. thaliana	n.i.	ToxA induces cell death in a light-dependent manner- Induces ROS accumulation in chloroplasts resulting in a reduction in the levels of PSI and PSII protein complexes	Kretschmer et al., 2019
Bacterial effectors	AvrB	P. syringae	RIN4	Q8GYN5	Cytoplasm	A. thaliana, N.benthamiana	Induction of JA-responsive genes; trigger the degradation of JAZ proteins opening	Inhibit stomatal defence and influence drought stress pathways	Büttner, 2016; Ma & Ma, 2016; Gimenez-Ibanez et al., 2016
	AvrPtoB	P. syringae	NPR1, FLS2/BAK1, CERK1, ubiquitinase EXO70B1	Q94F62, Q9FL28, A8R7E6, C0LGT6	Cytoplasm	A. thaliana	SA signalling disrupted, increases endogenous ABA accumulation and expression of the ABA biosynthesis gene NINE‐CIS‐EPOXYCAROTENOID DIOXYGENASE3	n.i.	Chen et al., 2017;
	AvrRpm1	P. syringae	RIN4	Q8GYN5	Cytoplasm	A. thaliana	Modification of JAZ proteins, influencing JA pathway	Targets stomatal closure	Büttner, 2016; Ray et al., 2019
	AvrRpt2	P. syringae	RIN4 and activation of RPS2	Q8GYN5, Q42484	Cytoplasm	A.thaliana	Modification of JAZ proteins, influencing JA pathway, suppresses SA-mediated defense, interferes with auxin signalling	Targets stomatal movement	Büttner, 2016; Ray et al., 2019
	Coronatine	P. syringae pv. tomato DC3000	COI1/JAZ	O04197	Cytoplasm	A.thaliana	Activates JA signalling, suppresses SA signalling	Reopens stomata	Gimenez-Ibanez et al., 2016
	HopAB1Psy	P. syringae	ERF8	Q9MAI5	Nucleus	A. thaliana, N.benthamiana	Interferes with ERF8 function, influences ABA signalling	ABA predominantly known for its involvement in regulating responses to abiotic stress	Cao et al., 2019
	HopD1	P. syringae	NTL9	F4JN35	Endoplasmic Reticulum	A. thaliana, N.benthamiana	Suppression of NTL9-regulated gene expression during ETI	NLT9 implicated in abiotic stress	Block et al., 2014, Büttner, 2016
	HopE1	P. syringae	CaM	P0DH95	Cytoplasm and nucleus	A. thaliana, N.benthamiana	Disrupts calcium signalling	Disrupts calcium signalling	Guo et al. 2016
	HopF2	P. syringae	RIN4, BAK1,MPK3/6	Q8GYN5, Q9FL28, Q39023	Plasma membrane	A. thaliana, N.benthamiana	Inhibition of ROS production	Inhibits stomatal closure	Hurley et al., 2014; Ray et al., 2019
	HopF2pto	P. syringae	RIN4, OST1	Q8GYN5, Q940H6	Plasma membrane	A. thaliana	Causes hypersensitivity to ABA	Induce stomatal closure	Cao et al., 2019; Ray et al., 2019
	HopF3Pph6	P. syringae	ERF8	Q9MAI5	Nucleus	A. thaliana	Causes hypersensitivity to ABA	n.i.	Cao et al., 2019
	HopM1	P. syringae	GRF8, AtMIN7	F4KHY7,F4IXW2	Endomembranes, chloroplasts	N. benthamiana, A. thaliana	Inhibition of ROS production, found to suppress SA-mediated immunity	Water homeostasis associated hormone ABA & aquaporins	Büttner, 2016
	HopQ1	P. syringae	14-3-3 proteins, RIN4	A0A290U7C4, Q8GYN5, F4KHY7	Cytoplasm	N. benthamiana	Activates cytokinin signalling		Büttner, 2016
	HopX1	P. syringae	JAZ family	Q9LDU5, Q9LMA8, Q8W4J8, Q93ZM9, Q9S7M2	Cytoplasm	A. thaliana	Directly manipulate cellular JAZ quantities; Induction of JA-responsive genes, represses SA signalling	Promotion of stomatal opening	Gimenez-Ibanez et al., 2014, 2016; Büttner, 2016; Zhang et al., 2017
	HopZ1a	P. syringae	JAZ family	Q9LMA8, Q9LDU5, Q9C9E3, Q8LBM2, Q9C5K8	Plasma membrane, nucleus	A. thaliana	Induction of JA-responsive genes, represses SA signalling	Interacts with receptor COI1 hindering stomatal closure	Gimenez-Ibanez et al., 2016; Zhang et al., 2017
	WtsE	P. stewartii	Multiple	n.i.	Chloroplast	A. thaliana, N.benthamiana, Z. mays	Secondary metabolism (phenylpropanoid pathways)	Affects photosynthesis	Asselin et al., 2015
	XopDXcv	Xanthomonas spp.	ERF4, ERF8, MYB30	O80340, Q9MAI5, Q9SCU7	Nucleus	A. thaliana, S. lycopersicum	Reduced ET signalling, suppresses SA- and JA-induced gene transcription	n.i.	Büttner, 2016
footnote: unidentified interactors, pathways and potential abiotic stress targets have been indicated by a n.i. (not identified)

## Sheet: References
REFERENCES
Asselin JAE, Lin J, Perez-Quintero AL, Gentzel I, Majerczak D, Opiyo SO, Zhao W, Paek S-M, Kim MG, Coplin DL. 2015. Perturbation of maize phenylpropanoid metabolism by an AvrE family type III effector from Pantoea stewartii. Plant Physiology 167: 1117-1135.
Block A, Toruño TY, Elowsky CG, Zhang C, Steinbrenner J, Beynon J, Alfano JR. 2014. The Pseudomonas syringae type III effector HopD1 suppresses effector‐triggered immunity, localizes to the endoplasmic reticulum, and targets the Arabidopsis transcription factor NTL9. New Phytologist 201: 1358-1370.
Büttner D. 2016. Behind the lines-actions of bacterial type III effector proteins in plant cells. FEMS microbiology reviews 40: 894-937.
Caillaud MC, Asai S, Rallapalli G, Piquerez S, Fabro G, Jones JDG. 2013. A downy mildew effector attenuates salicylic acid–triggered immunity in Arabidopsis by interacting with the host mediator complex. PLOS Biology 11: e1001732.
Camoni L, Visconti S, Aducci P, Marra M. 2018. 14-3-3 proteins in plant hormone signaling: doing several things at once. Frontiers in Plant Science 9: 297.
Cao FY, Khan M, Taniguchi M, Mirmiran A, Moeder W, Lumba S, Yoshioka K, Desveaux D. 2019. A host–pathogen interactome uncovers phytopathogenic strategies to manipulate plant ABA responses. The Plant Journal 100: 187-198.
Chen H, Chen J, Li M, Chang M, Xu K, Shang Z, Zhao Y, Palmer I, Zhang Y, McGill J, et al. 2017. A Bacterial Type III Effector Targets the Master Regulator of Salicylic Acid Signaling, NPR1, to Subvert Plant Immunity. Cell Host & Microbe 22: 777-788.
Gimenez-Ibanez S, Boter M, Fernández-Barbero G, Chini A, Rathjen JP, Solano R. 2014. The bacterial effector HopX1 targets JAZ transcriptional repressors to activate jasmonate signaling and promote infection in Arabidopsis. PLoS Biology12::e1001792.
Gimenez-Ibanez S, Chini A, Solano R. 2016. How microbes twist jasmonate signaling around their little fingers. Plants 5: 9.
Guo M, Kim P, Li G, Elowsky CG, Alfano JR. 2016. A bacterial effector co-opts calmodulin to target the plant microtubule network. Cell Host & Microbe 19: 67-78.
Hurley B, Lee D, Mott A, Wilton M, Liu J, Liu YC, Angers S, Coaker G, Guttman DS, Desveaux D. 2014. The Pseudomonas syringae type III effector HopF2 suppresses Arabidopsis stomatal immunity. PLoS One 9:e114921.
Kretschmer M, Damoo D, Djamei A, Kronstad J. 2019. Chloroplasts and Plant Immunity: Where Are the Fungal Effectors? Pathogens 9: 19.
Li Q, Chen Y, Wang J, Zou F, Jia Y, Shen D, Zhang Q, Jing M, Dou D, Zhang M. 2019. A Phytophthora capsici virulence effector associates with NPR1 and suppresses plant immune responses. Phytopathology Research 1: 6.
Ma K-W, Ma W. 2016. Phytohormone pathways as targets of pathogens to facilitate infection. Plant Molecular Biology 91: 713-725.
McLellan H, Boevink PC, Armstrong MR, Pritchard L, Gomez S, Morales J, Whisson SC, Beynon JL, Birch PRJ. 2013. An RxLR effector from Phytophthora infestans prevents re-localisation of two plant NAC transcription factors from the endoplasmic reticulum to the nucleus. PLOS Pathogens 9: e1003670.
Meisrimler CN, Pelgrom AJ, Oud B, Out S, Van den Ackerveken G. 2019. Multiple downy mildew effectors target the stress‐related NAC transcription factor Ls NAC 069 in lettuce. The Plant Journal 99: 1098-1115.
Nakashima K, Yamaguchi-Shinozaki K, Shinozaki K. 2014. The transcriptional regulatory network in the drought response and its crosstalk in abiotic stress responses including drought, cold, and heat. Frontiers in Plant Science 5: 170.
Pelgrom AJE, Meisrimler C-N, Elberse J, Koorman T, Boxem M, Van den Ackerveken G. 2020. Host interactors of effector proteins of the lettuce downy mildew Bremia lactucae obtained by yeast two-hybrid screening. PLOS ONE 15(5): e0226540.
Ray SK, Macoy DM, Kim W-Y, Lee SY, Kim MJ. 2019. Role of RIN4 in regulating PAMP-triggered immunity and effector-triggered immunity: current status and future perspectives. Molecules and Cells 42: 503–511
Wang X, Yang B, Li K, Kang Z, Cantu D, Dubcovsky J. 2016. A Conserved Puccinia striiformis Protein Interacts with Wheat NPR1 and Reduces Induction of Pathogenesis-Related Genes in Response to Pathogens. Molecular Plant-Microbe Interactions 29: 977-989.
Wirthmueller L, Asai S, Rallapalli G, Sklenar J, Fabro G, Kim DS, Lintermann R, Jaspers P, Wrzaczek M, Kangasjärvi J et al. 2018. Arabidopsis downy mildew effector HaRxL106 suppresses plant immunity by binding to RADICAL‐INDUCED CELL DEATH1. New Phytologist 220: 232-248.
Xu Q, Tang C, Wang X, Sun S, Zhao J, Kang Z, Wang X. 2019. An effector protein of the wheat stripe rust fungus targets chloroplasts and suppresses chloroplast function. Nature Communications doi.org/10.1038/s41467-019-13487-6
Yang B, Wang Y, Guo B, Jing M, Zhou H, Li Y, Wang H, Huang J, Wang Y, Ye W, et al. 2019. The Phytophthora sojae RXLR effector Avh238 destabilizes soybean Type2 GmACSs to suppress ethylene biosynthesis and promote infection. New Phytologist 222: 425-437.
Zhang L, Zhang F, Melotto M, Yao J, He SY. 2017. Jasmonate signaling and manipulation by pathogens and insects. Journal of Experimental Botany 68: 1371-1385.
Zheng X, Wagener N, McLellan H, Boevink PC, Hua C, Birch PR, Brunner F. 2018. Phytophthora infestans RXLR effector SFI 5 requires association with calmodulin for PTI/MTI suppressing activity. New Phytologist 219: 1433-1446.
